# Supplementary material for: Parameter-free rendering of single-molecule localization microscopy data for parameter-free resolution estimation
Source: Commun Biol. 2021 May 11;4:550. doi: 10.1038/s42003-021-02086-1 (PMC8113488; doi:10.1038/s42003-021-02086-1)
Supplement: Supplementary file 3 — Supplementary Data 1 [file 42003_2021_2086_MOESM3_ESM.zip]

Archive with 6 entries (6 files):
- graph_data_code/figure2_process_shareloc.m
- graph_data_code/figure2_results.mat
- graph_data_code/figure3_jungmann.m
- graph_data_code/figure3_results.mat
- graph_data_code/figure4_leterrier.m
- graph_data_code/figure4_results.mat
