# Supplementary material for: Parameter-free rendering of single-molecule localization microscopy data for parameter-free resolution estimation
Source: Commun Biol. 2021 May 11;4:550. doi: 10.1038/s42003-021-02086-1 (PMC8113488; doi:10.1038/s42003-021-02086-1)
Supplement: Supplementary file 3 — Supplementary Data 1 [file 42003_2021_2086_MOESM3_ESM.zip › graph_data_code/figure2_process_shareloc.m]

%% get the path

% path = 'C:\Users\admin\Downloads\f21d95759bbcbe18693520bad1759d4a.smlm';  k = 34

% pname = 'C:\Users\admin\Desktop\shareLoc\';% uigetdir;
pname = 'C:\Users\admin\Desktop\SMLM resolution\shareLoc selection\';
foldList = dir(pname); foldList(1:2) = [];
for k = numel(foldList):-1:1
    if foldList(k).isdir == 0
        foldList(k) = [];
    elseif strcmp(foldList(k).name,'figures')
        foldList(k) = [];
    end
end

for n = 1:numel(foldList)
    fname = foldList(n).name;
list = dir([pname,fname]); list(1:2) = [];
for k = numel(list):-1:1
if strfind(list(k).name,'.bin'); binID = k; end
if strfind(list(k).name,'.json'); metaID = k; end
end
% read json file
json2data=loadjson([pname,fname,filesep,list(metaID).name]);
% grab headers
headers = json2data.formats.smlm_0x2D_table_0x28_binary_0x29__0x2D_0.headers;
col = json2data.formats.smlm_0x2D_table_0x28_binary_0x29__0x2D_0.columns;
row = json2data.files{1}.rows;
disp([num2str(n),': ',fname,', ',json2data.name])
end
legends = {'WGA Alexa647','Tubulin AF647','cSir phalloidin','gp210 NPC','Mito TOM22 642'};
%% main processing loop
results = [];
t = tic;
for n = 1:numel(foldList)
%
disp(['Processing file # ',num2str(n)])
fname = foldList(n).name;
list = dir([pname,fname]); list(1:2) = [];
for k = numel(list):-1:1
if strfind(list(k).name,'.bin'); binID = k; end
if strfind(list(k).name,'.json'); metaID = k; end
end
% read json file
json2data=loadjson([pname,fname,filesep,list(metaID).name]);
% grab headers
headers = json2data.formats.smlm_0x2D_table_0x28_binary_0x29__0x2D_0.headers;
col = json2data.formats.smlm_0x2D_table_0x28_binary_0x29__0x2D_0.columns;
row = json2data.files{1}.rows;
disp([json2data.name,', Hash: ',foldList(n).name])
results{n}.name = json2data.name;
% read data
fid = fopen([pname,fname,filesep,list(binID).name]);
data = fread(fid,'single=>single');
fclose(fid);
data = reshape(data,[col row]);

% indentify xID, and yID
xID = []; yID = []; zID = [];

for k = 1:numel(headers)
    if strcmp(headers{k},'x')
        xID = k;
    elseif strcmp(headers{k},'y')
        yID = k;
    elseif strcmp(headers{k},'z')
        zID = k;
    end
end
if isempty(xID) || isempty(yID)
   disp('Could not find x or y IDs') 
end
if ~isempty(zID)
    disp('3D data')
end
results{n}.is3D = ~isempty(zID); 

% data statistics
xmin = min(data(xID,:)); xmax = max(data(xID,:)); % nm
ymin = min(data(yID,:)); ymax = max(data(yID,:)); % nm
FOVx = (xmax-xmin); FOVy = (ymax-ymin);
FOV = min(FOVx,FOVy);

fov = 12000; % 7.5 um
offx = 0; offy = 0;
disp(['Full field of view :',num2str(FOV/1000),'(um)'])
x0 = FOVx/2 + xmin+ offx; y0 = FOVy/2 + ymin + offy;
map = data(xID,:) > x0-fov/2 & data(xID,:) < x0+fov/2 & data(yID,:) > y0-fov/2 & data(yID,:) < y0+fov/2;

xx = data(xID,map); yy = data(yID,map);

pps0 = 5;
Nx = ceil(fov/pps0); Ny = ceil(fov/pps0);
pps0 = fov/Nx;
disp(['ROI field of view :',num2str(fov/1000),'(um)'])
disp(['Pixel size :',num2str(pps0),' (nm)'])
disp(['Image size :',num2str(Nx),'(pixel)'])
disp(['Number of localizations: ',num2str(numel(xx))])
results{n}.FOVx = FOVx; results{n}.FOVz = FOVy;
results{n}.Nx = Nx; results{n}.Ny = Ny;

% remove nan
map = isnan(xx)==1 | isnan(yy)==1;
xx(map) = []; yy(map) = [];
results{n}.nLoc = numel(xx);
nLoc = numel(xx);
nloc = round(linspace(5e5,nLoc,5));
results{n}.nloc = nloc;
xx = xx -min(xx); yy = yy-min(yy);

% bilinear histogram
[cam,pps] = smlmHist([xx',yy'],pps0,fov);
% cam = cam(2:800,2:800);
% mitigate the influence of localization clusters by thresholding cam > thresh
results{n}.areanm = (sum(cam(:)>0.5))*pps0*pps0;
results{n}.density = nloc./results{n}.areanm;

disp(['Object area: ',num2str(results{n}.areanm/(1e6),3),' [um^2]'])
[cmin,cmax] = getCAxis(cam,20,10);
figure(345);imagesc(cam);colormap(hot);caxis([cmin,10]);
figure(35432);ih = imagesc(cam);colormap(hot);caxis([cmin,cmax]); ah = gca;
camfname = [pname,fname,filesep,legends{n},'_pps_',num2str(pps0)];
if ~exist([camfname,'.tif'],'file')
    % save the image 
%     delete([camfname,'.tif'])
    writeTIFFuint(uint8(255.*cam./max(cam(:))),camfname,[1/pps 1/pps])
end


%%

pps = 2:2:30;
for nn = 1:numel(nloc)
    for k = length(pps):-1:1
    temp = smlmHist([xx(1:nloc(nn))',yy(1:nloc(nn))'],pps(k),fov);
    
    % update figure 35432 cdata
    set(ih,'cdata',temp);set(ah,'xlim',[1 size(temp,2)]);set(ah,'ylim',[1 size(temp,1)])
    
    kc = getDcorr(gpuArray(apodImRect(temp,20)),linspace(0,1,50),10,'fast');
    disp(['File # ',num2str(n),...
        'nLoc: ',num2str(nloc(nn)),'(',num2str(nn),'/',num2str(numel(nloc)),')',...
        ', pps: ',num2str(pps(k)),', kc:', num2str(kc)])
    if kc == 0 % resolution is infinite, going to smaller pixel size will not help. Skip calculation, save time
        results{n}.kc(nn,1:k) = 0;
        results{n}.res(nn,1:k) = inf;
        disp('Break')
        break;
    end
    smlmGauss
    results{n}.kc(nn,k) = kc;
    results{n}.res(nn,k) = 2*pps(k)./results{n}.kc(nn,k);
    pause(0.005)
    end
    

end

figure(55);plot(pps,results{n}.res(end,:),'-x','linewidth',1.5)
ylabel('Resolution (nm)'); xlabel('Pixel size (nm)')
if ~exist([pname,fname,filesep,'res_vs_pps.png'],'file')
    saveas(55,[pname,fname,filesep,'res_vs_pps.png'],'png')
end
pause(0.1)
%
results{n}.resMin = min(results{n}.res,[],1);
results{n}.pps = pps;

end

%%
save([getID(5),'_resuts_res_estimate_randperm'],'results')


% figure(3423);plot(results.Nloc)
%%

figure(1000);
lnColor = linspecer(5);
for n = 1:numel(results)
    tmp = results{n}.resMin;
    tmp(isinf(tmp)) = 205; % clamp infinite resolution for plotting
    tmp(tmp>205) = 205;
    plot([0 results{n}.pps],[205 tmp],'linewidth',1.5,'color',lnColor(n,:));
    hold on;
    min(results{n}.res(:))
end
hold off
ylim([15 200])
ylabel('Resolution(nm)'); xlabel('Pixel size (nm)');
legend(legends)
set(gcf,'units','centimeter'); set(gca,'units','centimeter')
set(gcf,'position',[30 10 5 5/1.2]); set(gca,'position',[0.9 0.9 3.8 3.8/1.2])
set(gca,'FontSize',6); title('')
set(gca,'xtick',0:4:30)
set(gca,'ytick',0:25:200)

%% saveas
spath = '';
saveas(1000,[spath,'res_vs_pps'],'pdf')
saveas(1000,[spath,'res_vs_pps'],'png')
%% resolution vs density of localization (normalized to object area)
figure(1001);
lnColor = linspecer(5);
for n = 1:numel(results)
    tmp = min(results{n}.res,[],2);
    tmp(isinf(tmp)) = 205;
    tmp(tmp>205) = 205;
    plot([1e3 results{n}.density.*1e6],[205; tmp],'linewidth',1.5,'color',lnColor(n,:));
    hold on;
end
hold off
ylim([15 200])
ylabel('Resolution(nm)'); xlabel('Loc. density (#loc./\mum^2)');
legend(legends)
set(gcf,'units','centimeter'); set(gca,'units','centimeter')
set(gcf,'position',[30 15 5 5/1.2]); set(gca,'position',[0.9 0.9 3.8 3.8/1.2])
set(gca,'FontSize',6); title('')
set(gca,'ytick',0:25:200)
set(gca,'xtick',0:10000:100000)
%% saveas
spath = '';
saveas(1001,[spath,'res_vs_locdens_randperm'],'pdf')
saveas(1001,[spath,'res_vs_locdens_randperm'],'png')
%% resolution vs number of localizations
figure(1002);
lnColor = linspecer(5);
for n = 1:numel(results)
    tmp = min(results{n}.res,[],2);
    tmp(isinf(tmp)) = 205;
    tmp(tmp > 205) = 205;
    plot([0 results{n}.nloc],[405;tmp],'linewidth',1.5,'color',lnColor(n,:));
    hold on;
    results{n}.nloc(end)
end
hold off
ylim([15 200])
xlim([0 16e5])
ylabel('Resolution(nm)'); xlabel('# localizations');
legend(legends)
set(gcf,'units','centimeter'); set(gca,'units','centimeter')
set(gcf,'position',[30 10 5 5/1.2]); set(gca,'position',[0.9 0.9 3.8 3.8/1.2])
set(gca,'FontSize',6); title('')
set(gca,'ytick',0:25:200)
set(gca,'xtick',0:2e5:16e5)
set(gca,'XTickLabel',num2str((0:2:16)'))
hold on;text(500,-12,'x10^5','FontSize',6);hold off
%% saveas
spath = '';
saveas(1002,[spath,'res_vs_nloc'],'pdf')
saveas(1002,[spath,'res_vs_nloc'],'png')
