# Supplementary material for: Parameter-free rendering of single-molecule localization microscopy data for parameter-free resolution estimation
Source: Commun Biol. 2021 May 11;4:550. doi: 10.1038/s42003-021-02086-1 (PMC8113488; doi:10.1038/s42003-021-02086-1)
Supplement: Supplementary file 3 — Supplementary Data 1 [file 42003_2021_2086_MOESM3_ESM.zip › graph_data_code/figure3_jungmann.m]

%% load csv data
rootDir = 'data\';
subpath = strsplit(genpath(rootDir),';'); subpath(end) = [];
list = dir(rootDir); list(1:2) = [];

for k = numel(list):-1:1
    % remove non hdf5 files
    if isempty(strfind(list(k).name,'.hdf5'))
        list(k) = [];
    end
end

for k = 1:numel(list)
   disp(['#',num2str(k),' :',list(k).name]) 
end

%%
% results = [];
for n = 1:numel(list)
%%
disp(['# ',num2str(n),', ',list(n).name])
locs = h5read([rootDir,list(n).name],'/locs');
results(n).name = strrep(list(n).name(1:end-5),'_',' ');

campps = 130; % [nm]
locs.x = locs.x.*campps;
locs.y = locs.y.*campps;
%%
xmin = min(locs.x); xmax = max(locs.x);% xmin = 2.5e4; xmax = 3e4;
ymin = min(locs.y); ymax = max(locs.y); %ymin = 3e4; ymax = 3.5e4;
FOVx = xmax - xmin; FOVy = ymax - ymin;
x = 1; y = 2; data = [];
map = locs.x > xmin & locs.x < xmax & locs.y > ymin & locs.y < ymax;
tmp = smlmHist([locs.x(map),locs.y(map)],campps,FOVx);

fov = 12000;
% find lowest entropy ROI
[xind,yind,stdMap] = getLocalEntropy(tmp,round(fov/campps),400);
roi = tmp(yind:yind+round(fov/campps),xind:xind+round(fov/campps));

pps0 = 5; % target pixel size
N = ceil(fov/pps0);
xmin = (xind-1)*campps; xmax = xmin + fov; 
ymin = (yind-1)*campps; ymax = ymin + fov; 

map = locs.x > xmin & locs.x < xmax & locs.y > ymin & locs.y < ymax;
xx =locs.x(map); yy = locs.y(map);
xx = xx - min(xx); yy = yy - min(yy);
nLoc = numel(xx);

disp(['ROI field of view :',num2str(fov/1000),'(um)'])
disp(['Pixel size :',num2str(pps0),' (nm)'])
disp(['Image size :',num2str(N),'(pixel)'])
disp(['Number of localizations: ',num2str(sum(map))])

% rendering
cam= smlmHist([xx,yy],pps0,fov);
% writeTIFF(cam,strrep(list(n).name,'.hdf5',''))

% area estimation
results(n).areanm = sum(sum(cam(:,:,end)>0.5))*pps0*pps0;
results(n).areaum = results(n).areanm*1e-6;

figure(2345);imagesc(cam);[c1,c2] = getCAxis(cam,50,100); caxis([c1 c2]); colormap(hot)

%% resolution 
pps = 4:1:12;
Nfr = 11;
nloc = round(linspace(50000,nLoc,Nfr));
results(n).density = nloc/results(n).areaum;
disp(['Sample area: ',num2str(results(n).areaum),'(\mu m^2)'])
disp(['Density: ',num2str(results(n).density),'(#loc/\mu m^2)'])

z0 = 1; kc = zeros(1,numel(pps)); res = kc;
for nn = 1:Nfr
    for k = numel(pps):-1:1
        temp = smlmHist([xx(1:nloc(nn)),yy(1:nloc(nn))],pps(k),fov);
        figure(345398);imagesc(temp)
        kc(nn,k) = getDcorr(gpuArray(apodImRect(single(temp),20)),linspace(0,1,50),10);
        if kc(nn,k) == 0
            break;
        end
        pause(0.01)
    end
    res(nn,:) = 2*pps./kc(nn,:);
end

results(n).kc = kc;
results(n).res = res;
results(n).resmin = min(res,[],2);
results(n).pps = pps;
res(res > 205) = 205; % clamp infinity res (kc == 0)
figure(345398); plot(pps,res,'-x','linewidth',1.5);hold on
plot(pps,2*pps,'--k','linewidth',1.5); hold off
end

%%
save([getID(5),'_resuts_res_estimate'],'results')


%%
lc = linspecer(numel(results));
legends = [];
figure(10101);
for n = 1:numel(results)
    tmp = min(results(n).res,[],1);
    tmp(isinf(tmp)) = 205; tmp(tmp>105) = 205;

    plot(results(n).pps,tmp,'linewidth',1.5,'color',lc(n,:));
    hold on
    legends{n} = ['FOV # ',num2str(n)];
end
for n = 1:numel(results)
    tmp = min(results(n).res,[],1);
    tmp(isinf(tmp)) = 205; tmp(tmp>105) = 205;
    min(tmp)
    plot([results(n).pps(1) results(n).pps(end)],[min(tmp) min(tmp)],'--','linewidth',1.5,'color',lc(n,:));
end
plot(results(n).pps,2.*results(n).pps,'--k','linewidth',1.5);
hold off
xlabel('Pixel size (nm)'); ylabel('Resolution (nm)')
ylim([min(2*results(n).pps),40])
legend(legends);
set(gcf,'units','centimeter'); set(gca,'units','centimeter')
set(gcf,'position',[30 10 5 5/1.2]); set(gca,'position',[0.9 0.9 3.8 3.8/1.2])
set(gca,'FontSize',6); title('')
set(gca,'ytick',10:5:40)
set(gca,'xtick',results(n).pps)

%%
saveas(10101,'res_Jungmann_dataset','pdf')
saveas(10101,'res_Jungmann_dataset','png')
%% res vs localization density
lc = linspecer(numel(results));
figure(10102);
colC = 1;
for n = 1:numel(results)
    tmp = min(results(n).res,[],2);
    tmp(isinf(tmp)) = 205; tmp(tmp>205) = 205;

    plot(results(n).density,tmp,'linewidth',1.5,'color',lc(colC,:)); colC = colC+1;
    hold on
    legends{n} = ['FOV # ',num2str(n)];
end

hold off
xlabel('Loc. density (#loc./\mu m^2)'); ylabel('Resolution (nm)')
ylim([10,40])
xlim([5e3 6e4])
legend(legends);
set(gcf,'units','centimeter'); set(gca,'units','centimeter')
set(gcf,'position',[30 10 5 5/1.2]); set(gca,'position',[0.9 0.9 3.8 3.8/1.2])
set(gca,'FontSize',6); title('')
set(gca,'ytick',10:5:40)
%%
saveas(10102,'res_vs_dens_Jungmann_dataset','pdf')
saveas(10102,'res_vs_dens_Jungmann_dataset','png')
