# Supplementary material for: Parameter-free rendering of single-molecule localization microscopy data for parameter-free resolution estimation
Source: Commun Biol. 2021 May 11;4:550. doi: 10.1038/s42003-021-02086-1 (PMC8113488; doi:10.1038/s42003-021-02086-1)
Supplement: Supplementary file 3 — Supplementary Data 1 [file 42003_2021_2086_MOESM3_ESM.zip › graph_data_code/figure4_leterrier.m]

%% load csv data
rootDir = 'C:\Users\admin\Desktop\SMLM resolution\Leterrier\data\';
subpath = strsplit(genpath(rootDir),';'); subpath(end) = [];
list = dir(rootDir); list(1:2) = [];

for k = numel(list):-1:1
   if isempty(strfind(list(k).name,'.csv'))
       list(k) = [];
   end
end

for k = 1:numel(list)
   disp(['#',num2str(k),' :',list(k).name]) 
end

%%
% results = [];
for n = 1:3%numel(list)
%%
fid = fopen([rootDir,list(n).name]);
s = ' ';
while strcmp(s(end),char(10)) == 0 && strcmp(s(end),char(13)) == 0
    s(end+1) = fread(fid,1,'uint8=>char');
end
s(end) = [];
csInd = strfind(s,','); ncol = sum(csInd>0)+1;
tags = []; csInd = [0, csInd, numel(s)+1];
for k = 1:ncol
    tags{k} = strrep(s(csInd(k)+1:csInd(k+1)-1),' ','');
end
x = 0; y = 0;
for k = 1:numel(tags)
    if (~isempty(strfind(tags{k},'x')) || ~isempty(strfind(tags{k},'X'))) && x == 0
        x = k;
    elseif (~isempty(strfind(tags{k},'y')) || ~isempty(strfind(tags{k},'Y'))) && y == 0
        y = k;
    end
end
fclose(fid);
Nrows = list(n).bytes./(numel(tags)*8);

%%
disp('#############################################')
disp(['#',num2str(n),' :',list(n).name])
data = csvread([rootDir,list(n).name],1,0);
results(n).name = strrep(list(n).name(16:end-4),'_',' ');

%%
xmin = min(data(:,x)); xmax = max(data(:,x));% xmin = 2.5e4; xmax = 3e4;
ymin = min(data(:,y)); ymax = max(data(:,y)); %ymin = 3e4; ymax = 3.5e4;
FOVx = xmax - xmin;
FOVy = ymax - ymin;
data(:,x) = data(:,x) - xmin; data(:,y) = data(:,y) - ymin;
fov = 12000; offx = 0.25; offy = 0.345;

pps0 = 5; % target pixel size
N = ceil(fov/pps0);
xmax = offx*FOVx  +fov/2; xmin = offx*FOVx -fov/2;
ymax = offy*FOVy +fov/2; ymin = offy*FOVy -fov/2;

map = data(:,x) > xmin & data(:,x) < xmax & data(:,y) > ymin & data(:,y) < ymax;
xx = data(map,x); yy = data(map,y);
xx = xx - min(xx); yy = yy - min(yy);
%
nLoc = numel(xx);
disp(['ROI field of view :',num2str(fov/1000),'(um)'])
disp(['Pixel size :',num2str(pps0),' (nm)'])
disp(['Image size :',num2str(N),'(pixel)'])
disp(['Number of localizations: ',num2str(sum(map))])

% rendering
cam = smlmHist([xx,yy],pps0,fov);

results(n).areanm = sum(sum(cam(:,:,end)>0.5))*pps0*pps0;
results(n).areaum = results(n).areanm*1e-6;
disp(['Sample area: ',num2str(results(n).areaum),'(\mu m^2)'])

figure(2345);imagesc(cam(:,:,end));


%% resolution 
pps = 7:2:35;
Nfr = 11;
nloc = round(linspace(50000,nLoc,Nfr));
results(n).density = nloc/results(n).areaum;
disp(['Density: ',num2str(results(n).density,3),'(#loc/\mu m^2)'])
z0 = 1; kc = zeros(1,numel(pps)); res = kc;
for nn = 1:Nfr
    for k = numel(pps):-1:1
        temp = smlmHist([xx(1:nloc(nn)),yy(1:nloc(nn))],pps(k),fov);
        figure(345398);imagesc(temp)
        kc(nn,k) = getDcorr(gpuArray(apodImRect(single(temp),20)),linspace(0,1,50),10);
        if kc(nn,k) == 0
            break;
        end
        pause(0.01)
    end
    res(nn,:) = 2*pps./kc(nn,:);
end
res = 2*pps./kc;
results(n).kc = kc;
results(n).res = res;
results(n).resmin = min(res,[],2);
results(n).pps = pps;
end

%%
save([getID(5),'_resuts_res_estimate'],'results')

%%
lc = linspecer(numel(results));

figure(34543);
for n = 1:numel(results)
    tmp = min(results(n).res,[],1);
    tmp(isinf(tmp)) = 205; tmp(tmp>105) = 205;
    min(tmp)
    plot(results(n).pps,tmp,'linewidth',1.5,'color',lc(n,:));
    hold on
%     legends{n} = strrep(list(n).name(15:end-3),'_',' ');
end
for n = 1:numel(results)
    tmp = min(results(n).res,[],1);
    tmp(isinf(tmp)) = 205; tmp(tmp>105) = 205;

    plot([results(n).pps(1) results(n).pps(end)],[min(tmp) min(tmp)],'--','linewidth',1.5,'color',lc(n,:));
end
plot(results(n).pps,2.*results(n).pps,'--k','linewidth',1.5);
hold off
xlabel('Pixel size (nm)'); ylabel('Resolution (nm)')
ylim([10,100])
xlim([results(n).pps(1) results(n).pps(end)])

set(gcf,'units','centimeter'); set(gca,'units','centimeter')
set(gcf,'position',[30 10 5 5/1.2]); set(gca,'position',[0.9 0.9 3.8 3.8/1.2])
set(gca,'FontSize',6); title('')
set(gca,'ytick',0:10:200)
set(gca,'xtick',results(n).pps(2:2:end))

%%
saveas(34543,'res_Leterrier_dataset','pdf')
saveas(34543,'res_Leterrier_dataset','png')

%% res vs localization density
lc = linspecer(numel(results));
figure(10102);
colC = 1;
for n = 1:numel(results)
    tmp = min(results(n).res,[],2); 
    tmp(isinf(tmp)) = 205; tmp(tmp>205) = 205;
    plot([0 results(n).density],[205; tmp],'linewidth',1.5,'color',lc(colC,:)); colC = colC+1;
    hold on
end

hold off
xlabel('Loc. density (#loc./\mu m^2)'); ylabel('Resolution (nm)')
ylim([10,100])
xlim([1e3 6e4])
% legend(legends);
set(gcf,'units','centimeter'); set(gca,'units','centimeter')
set(gcf,'position',[30 10 5 5/1.2]); set(gca,'position',[0.9 0.9 3.8 3.8/1.2])
set(gca,'FontSize',6); title('')
set(gca,'ytick',10:10:100)
%%
saveas(10102,'res_vs_dens_Leterrier_dataset','pdf')
saveas(10102,'res_vs_dens_Leterrier_dataset','png')
